# Supplementary material for: MicroRNAs in Plasma-Derived Extracellular Vesicles as Non-Invasive Biomarkers for Eosinophilic Esophagitis
Source: Int J Mol Sci. 2025 Jan 14;26(2):639. doi: 10.3390/ijms26020639 (PMC11766357; doi:10.3390/ijms26020639)
Supplement: Supplementary file 1 [file ijms-26-00639-s001.zip]

Archive with 1 entries (1 files):
- ijms-3415421-supplementary -updated.pdf
